# Supplementary material for: No difference in factual or conceptual recall comprehension for tablet, laptop, and handwritten note-taking by medical students in the United States: a survey-based observational study
Source: J Educ Eval Health Prof. 2022 Apr 26;19:8. doi: 10.3352/jeehp.2022.19.8 (PMC9247713; doi:10.3352/jeehp.2022.19.8)
Supplement: Supplementary file 1 [file jeehp-19-08-dataset1.xlsx]

## Sheet:  Data
Participant ID	Note-taking Tool	Total: conceptual questions	Total: factual questions	Q1 (C: 2 pts)	Q2 (F: 1 pt)	Q3 (C: 2 pts)	Q4 (F:1 pt)	Q5 (C: 2 pts)	Q6 (F: 2 pts)	Q7 (F: 1 pt)	Q8 (F: 1 pt)	Q9 (F: 1 pt)	Q10 (F: 2 pts)	Knowledge of topic
1	Tablet	1	1	0	0	1	0	0	0	1	0	0	0	1
2	Tablet	3	6	2	0	1	0	0	2	1	1	0	2	1
3	Tablet	3	8	0	1	1	1	2	2	1	1	0	2	2
4	Tablet	2	5	1	0	0	0	1	2	1	1	0	1	2
5	Tablet	3	6	1	1	0	1	2	2	1	0	1	0	1
6	Tablet	3	5	0	0	1	0	2	2	1	0	0	2	1
7	Tablet	3	5	0	0	1	0	2	2	1	1	0	1	1
8	Tablet	1	6	1	0	0	1	0	2	1	0	0	2	1
9	Tablet	2	3	1	0	0	0	1	2	1	0	0	0	1
10	Tablet	1	4	0	0	0	0	1	2	1	1	0	0	1
11	Tablet	4	4	1	1	1	0	2	2	1	0	0	0	1
12	Tablet	3	5	1	1	0	0	2	2	1	1	0	0	1
13	Tablet	3	8	1	1	0	0	2	2	1	1	1	2	1
14	Tablet	1	4	1	0	0	0	0	2	1	0	0	1	1
15	Tablet	1	4	0	0	0	0	1	2	1	0	0	1	1
16	Tablet	1	2	1	0	0	0	0	1	1	0	0	0	1
17	Tablet	2	4	0	0	1	0	1	2	1	1	0	0	1
18	Tablet	2	6	0	1	1	1	1	2	1	1	0	0	1
19	Tablet	3	3	1	0	1	1	1	2	0	0	0	0	1
20	Tablet	0	4	0	0	0	0	0	2	1	1	0	0	1
21	Tablet	2	6	0	0	0	0	2	2	1	1	0	2	1
22	Tablet	0	4	0	0	0	0	0	2	1	0	0	1	1
23	Tablet	2	8	1	1	0	0	1	2	1	1	1	2	1
24	Tablet	4	4	2	0	0	0	2	2	1	1	0	0	3
25	Tablet	2	4	1	0	1	0	0	2	1	0	0	1	1
26	Tablet	4	4	1	0	1	0	2	2	1	0	0	1	1
27	Tablet	1	3	1	0	0	0	0	2	1	0	0	0	1
28	Tablet	4	4	1	0	1	1	2	2	1	0	0	0	1
29	Tablet	2	4	0	1	1	0	1	2	1	0	0	0	1
30	Tablet	3	4	1	0	0	0	2	1	1	1	0	1	1
31	Tablet	0	8	0	1	0	0	0	2	1	1	1	2	2
32	Tablet	1	7	1	0	0	1	0	2	1	1	0	2	1
33	Tablet	3	5	1	0	1	1	1	2	1	0	0	1	1
34	Tablet	1	7	1	1	0	1	0	2	1	0	0	2	1
35	Tablet	1	4	1	0	0	0	0	2	1	1	0	0	1
36	Tablet	1	6	0	0	1	1	0	2	1	1	0	1	1
37	Tablet	3	3	0	0	1	0	2	2	0	1	0	0	1
38	Tablet	1	2	0	0	1	0	0	2	0	0	0	0	1
39	Tablet	2	6	1	0	1	1	0	2	1	1	0	1	1
40	Tablet	4	3	2	0	0	0	2	2	0	0	0	1	2
41	Tablet	0	4	0	1	0	0	0	2	1	0	0	0	1
42	Tablet	1	6	1	0	0	0	0	2	1	1	0	2	1
43	Pen	2	4	0	1	1	0	1	2	1	0	0	0	1
44	Pen	2	4	0	0	0	0	2	2	1	1	0	0	2
45	Pen	2	5	0	0	0	0	2	2	1	0	0	2	1
46	Pen	3	7	0	0	1	1	2	1	1	1	1	2	1
47	Pen	2	3	0	0	1	0	1	2	1	0	0	0	1
48	Pen	0	7	0	1	0	0	0	2	1	1	0	2	1
49	Pen	2	3	1	0	1	0	0	2	1	0	0	0	1
50	Pen	1	6	1	0	0	1	0	2	1	1	0	1	2
51	Pen	1	7	0	1	1	1	0	2	1	1	0	1	1
52	Pen	0	2	0	0	0	0	0	2	0	0	0	0	1
53	Pen	1	5	1	1	0	0	0	2	1	0	0	1	1
54	Pen	2	5	1	0	1	0	0	2	1	1	0	1	1
55	Pen	2	5	1	0	1	0	0	2	1	1	0	1	1
56	Pen	4	5	1	0	1	0	2	2	1	1	0	1	1
57	Pen	4	4	1	1	1	0	2	2	1	0	0	0	4
58	Pen	3	4	0	0	1	0	2	2	0	1	0	1	2
59	Pen	1	6	1	1	0	0	0	2	1	1	0	1	1
60	Pen	2	5	1	1	1	0	0	2	1	0	0	1	2
61	Pen	2	4	1	0	1	0	0	2	1	0	0	1	1
62	Laptop	3	7	1	1	0	0	2	2	1	1	0	2	3
63	Laptop	3	6	1	0	0	1	2	2	1	0	0	2	1
64	Laptop	2	5	0	1	1	0	1	2	1	1	0	0	1
65	Laptop	4	5	1	1	1	0	2	2	1	0	0	0	1
66	Laptop	0	5	0	1	0	0	0	2	1	1	0	0	2
67	Laptop	4	5	1	0	1	0	2	2	1	0	0	2	1
68	Laptop	1	6	0	0	1	1	0	2	1	1	0	1	1
